# Supplementary material for: Real-time diagnostic analysis of MinION™-based metagenomic sequencing in clinical microbiology evaluation: a case report
Source: JA Clin Rep. 2019 Mar 19;5:24. doi: 10.1186/s40981-019-0244-z (PMC6967274; doi:10.1186/s40981-019-0244-z)
Supplement: Supplementary file 4 — List of identified bacteria. The file is deposited at https://doi.org/10.6084/m9.figshare.7380074. (XLSX 10 kb) [file 40981_2019_244_MOESM4_ESM.xlsx]

## Sheet: Sheet1
# Number of queries by taxon	-
711.274	Stenotrophomonas maltophilia K279a
170.333	Pseudomonas aeruginosa PAO1
79	Rhodococcus kyotonensis
63	Pseudoruegeria sabulilitoris
42	Corynebacterium simulans
6.77442	Stenotrophomonas chelatiphaga
1.79108	Stenotrophomonas rhizophila
1.40775	Lysobacter enzymogenes
1	Acinetobacter ursingii DSM 16037 = CIP 107286
1	Arenimonas malthae CC-JY-1
1	Cupriavidus pauculus
1	Halomonas desiderata SP1
0.874415	Stenotrophomonas acidaminiphila
0.874415	Stenotrophomonas daejeonensis
0.815591	Stenotrophomonas pictorum JCM 9942
0.624415	Xanthomonas sacchari
0.448925	Stenotrophomonas nitritireducens
0.333333	Pseudomonas citronellolis
0.333333	Pseudomonas jinjuensis
0.291082	Luteimonas tolerans
0.291082	Stenotrophomonas panacihumi
0.115591	Luteimonas mephitis DSM 12574
0.115591	Pseudoxanthomonas indica
0.091082	Pseudoxanthomonas mexicana
0.091082	Xanthomonas campestris pv. campestris str. ATCC 33913
0.091082	Xanthomonas citri pv. vignicola
0.091082	Xanthomonas fragariae
0.091082	Xanthomonas gardneri
0.091082	Xanthomonas oryzae pv. oryzae PXO99A
0.091082	Xylella taiwanensis
0.083333	Luteimonas abyssi
0.083333	Lysobacter concretionis Ko07 = DSM 16239
0.083333	Lysobacter spongiicola DSM 21749
0.058824	Xanthomonas massiliensis
0.032258	Lysobacter antibioticus
0.032258	Lysobacter capsici
0.032258	Lysobacter dokdonensis DS-58
0.032258	Pseudoxanthomonas dokdonensis
0.032258	Pseudoxanthomonas spadix BD-a59
0.032258	Pseudoxanthomonas suwonensis
0.032258	Pseudoxanthomonas suwonensis 11-1
0.032258	Pseudoxanthomonas suwonensis J47
0.032258	Thermomonas fusca DSM 15424
0.032258	Xanthomonas translucens pv. undulosa
0.032258	Xylella fastidiosa 9a5c
